# Supplementary material for: Sequencing strategies and characterization of 721 vervet monkey genomes for future genetic analyses of medically relevant traits
Source: BMC Biol. 2015 Jun 20;13:41. doi: 10.1186/s12915-015-0152-2 (PMC4494155; doi:10.1186/s12915-015-0152-2)
Supplement: Additional file 1: Table S1. — Presents target read depth and actual read depth for sequenced animals. [file 12915_2015_152_MOESM1_ESM.xlsx]

## Sheet: Table S1
Supplementary Table S1. Target coverage vs. Actual Coverage
ID	targetCoverage	actualCoverage
1983091	4	10.629
1984011	4	4.57
1984014	4	4.287
1984084	4	10.482
1985005	4	9.146
1985086	4	4.614
1985088	30	38.62
1985090	4	4.802
1985091	4	10.429
1985092	4	14.041
1986003	4	3.743
1986006	4	4.478
1986009	4	11.617
1986014	30	38.793
1986079	4	10.343
1986080	4	4.624
1987004	4	4.06
1987007	4	4.565
1987012	4	10.61
1987077	4	4.575
1987079	30	30.17
1987082	4	4.716
1988006	4	4.619
1988009	30	35.885
1988014	4	4.671
1988081	4	5.026
1988082	4	5.568
1988086	30	30.275
1988087	4	12.577
1989004	4	10.919
1989017	4	9.575
1989024	4	11.73
1989031	4	4.137
1989096	4	4.244
1990016	30	37.97
1990025	4	4.31
1990034	4	4.629
1991003	4	9.21
1991006	4	21.338
1991010	4	4.828
1991016	4	9.251
1991020	4	4.624
1991022	4	4.595
1991025	4	4.508
1991028	4	4.653
1991030	4	8.05
1991031	4	10.94
1991035	4	4.142
1991087	4	4.605
1991090	4	5.065
1991091	4	3.851
1991095	4	4.719
1991097	4	6.432
1992006	30	26.457
1992013	4	3.404
1992015	4	4.09
1992020	4	4.678
1992024	4	4.234
1992029	4	4.642
1992033	4	10.808
1992041	4	4.184
1992042	4	4.453
1992045	4	4.194
1992046	4	3.512
1992051	4	3.955
1992087	4	4.676
1992088	4	12.634
1992089	4	22.675
1992090	4	4.629
1992091	4	9.242
1992093	4	9.359
1992094	4	4.526
1992095	4	5.533
1992098	4	11.729
1993018	4	4.152
1993030	4	5.34
1993033	4	5.026
1993035	4	7.073
1993038	4	4.408
1993040	30	29.318
1993041	4	11.756
1993042	4	4.554
1993065	4	5.011
1993066	4	4.461
1993073	4	11.752
1993078	4	11.081
1993090	4	4.886
1994003	4	10.336
1994005	4	4.601
1994008	4	4.559
1994010	4	11.684
1994014	4	4.687
1994015	4	4.56
1994021	10	12.296
1994033	4	4.641
1994040	4	11.182
1994050	4	8.187
1994069	4	12.172
1994072	4	9.685
1994080	4	4.996
1994087	4	9.524
1994093	4	10.228
1994094	4	5.174
1994095	4	11.615
1995003	4	4.272
1995007	4	11.235
1995020	4	11.183
1995025	4	4.184
1995029	4	4.29
1995030	4	5.757
1995040	4	3.947
1995046	4	5.438
1995049	4	11.873
1995052	4	4.414
1995053	4	3.931
1995061	4	11.74
1995067	4	4.445
1995079	4	5.274
1995087	4	10.176
1995088	4	4.405
1995097	4	11.877
1995101	4	4.736
1995103	4	4.586
1995107	4	4.583
1995110	4	4.342
1995115	4	13.964
1995116	4	5.631
1995120	4	4.862
1996013	4	11.629
1996016	4	4.87
1996019	4	4.19
1996022	4	4.407
1996027	4	6.294
1996031	30	38.43
1996033	4	3.84
1996035	4	4.456
1996040	4	10.461
1996044	30	32.027
1996053	4	5.006
1996055	4	12.061
1996057	4	11.145
1996058	4	5.148
1996060	4	11.834
1996064	4	3.997
1996068	4	4.58
1996076	4	5.046
1996078	4	4.799
1996087	4	11.782
1996088	4	4.695
1996093	4	5.422
1996096	4	10.589
1996097	4	10.268
1996098	4	7.471
1997004	30	33.264
1997007	4	4.577
1997012	4	14.927
1997015	4	4.024
1997016	4	4.554
1997018	4	13.165
1997022	4	11.665
1997033	4	11.859
1998005	4	11.675
1998010	4	4.519
1998011	4	4.767
1998015	4	5.151
1998016	4	4.374
1998020	4	4.828
1998022	4	4.278
1998024	4	4.554
1998028	4	5.021
1998031	4	4.606
1998032	4	4.293
1998033	4	4.348
1998036	4	5.81
1998038	30	32.152
1998041	4	4.772
1998042	4	4.748
1998046	4	4.624
1998047	4	4.886
1998058	4	4.189
1998059	4	4.687
1998066	4	4.93
1998070	4	3.691
1998073	4	6.54
1998079	4	4.608
1998080	4	4.471
1999007	4	4.127
1999010	4	4.867
1999017	4	4.582
1999025	4	4.194
1999026	30	28.126
1999028	4	3.367
1999032	4	4.724
1999033	4	3.656
1999034	4	5.209
1999047	4	4.587
1999048	4	4.492
1999053	4	4.674
1999054	4	5.409
1999057	4	4.431
1999059	4	4.737
1999060	4	4.348
1999064	4	4.466
1999067	4	4.726
1999068	4	4.878
1999070	4	4.966
1999072	4	4.956
1999073	4	4.597
1999078	4	4.928
1999086	4	4.638
1999090	4	4.904
1999099	4	4.493
1999100	4	4.543
1999103	4	4.537
1999109	4	4.337
1999112	4	5.116
2000001	30	34.145
2000010	4	3.654
2000011	4	3.467
2000012	4	4.278
2000016	4	5.113
2000022	4	5.814
2000025	4	4.213
2000028	4	4.961
2000029	4	4.482
2000034	4	4.354
2000035	4	4.231
2000037	4	5.512
2000039	4	4.02
2000040	4	4.254
2000041	4	4.041
2000043	4	6.628
2000048	4	4.53
2000052	4	4.582
2000054	4	4.556
2000056	4	4.202
2000062	4	4.448
2000063	4	4.291
2000064	4	4.556
2000065	4	4.263
2000069	4	4.439
2000073	4	3.952
2000074	4	5.103
2000080	4	7.054
2000083	4	4.552
2000086	4	4.224
2000087	4	4.742
2000088	4	4.161
2000092	4	3.558
2000095	4	4.24
2000096	4	4.738
2000111	4	4.751
2000113	4	3.845
2000116	30	32.546
2000117	4	4.589
2000122	4	4.544
2000125	4	3.728
2001007	4	4.122
2001015	4	3.975
2001016	4	4.054
2001021	1	1.303
2001023	1	1.274
2001024	4	3.978
2001028	4	3.88
2001030	1	1.306
2001031	1	1.041
2001032	1	1.43
2001038	1	1.046
2001039	4	4.562
2001040	4	3.788
2001047	4	5.975
2001048	4	4.2
2001050	1	1.398
2001054	1	1.515
2001055	1	1.636
2001057	1	1.092
2001058	4	5.268
2001059	1	1.129
2001069	4	4.294
2001073	4	4.535
2001074	30	31.642
2001075	1	1.362
2001081	4	4.689
2001083	1	1.286
2001097	1	1.326
2001101	4	3.95
2001107	4	5.268
2001109	4	4.6
2001111	4	5.884
2001113	4	4.735
2001129	1	1.447
2002001	4	3.915
2002010	4	4.835
2002011	4	4.612
2002012	1	1.103
2002018	4	5.59
2002019	1	1.494
2002021	1	1.259
2002024	4	11.547
2002025	4	4.323
2002026	4	3.968
2002028	1	1.261
2002033	1	1.34
2002036	4	4.397
2002040	4	5.897
2002041	1	2.211
2002045	1	2.15
2002047	1	2.131
2002049	1	2.297
2002051	1	1.313
2002053	4	4.947
2002055	1	1.162
2002056	1	1.142
2002057	1	1.196
2002059	1	1.418
2002060	4	4.747
2002062	4	4.242
2002063	1	1.371
2002064	4	4.201
2002068	4	5.204
2002071	1	1.244
2002073	1	1.107
2002076	4	4.265
2002078	1	1.311
2002079	1	1.353
2002080	1	1.299
2002082	1	1.53
2002084	4	4.099
2002085	4	5.324
2002086	1	1.189
2002090	4	10.994
2002096	1	1.147
2002099	1	1.173
2002100	4	4.504
2002101	4	4.888
2002102	1	1.174
2002106	1	1.345
2003005	1	1.619
2003008	4	4.665
2003009	1	1.167
2003012	1	1.357
2003013	1	1.672
2003017	4	5.905
2003018	4	5.887
2003022	4	5.404
2003023	4	4.798
2003025	1	1.347
2003029	4	4.469
2003030	1	1.819
2003035	1	1.957
2003036	1	1.679
2003037	4	4.175
2003038	1	1.84
2003039	1	1.634
2003042	1	1.274
2003043	1	1.461
2003044	4	4.727
2003045	1	1.153
2003047	1	1.268
2003048	1	1.403
2003051	1	1.49
2003052	1	1.45
2003054	1	1.359
2003055	1	1.349
2003057	1	1.499
2003058	1	1.312
2003062	1	1.327
2003063	1	1.335
2003064	1	1.925
2003065	1	1.307
2003067	1	2.283
2003069	4	4.602
2003070	1	1.127
2003073	1	1.348
2003074	1	1.512
2003076	1	1.274
2003078	1	1.426
2003079	4	5.826
2003081	1	1.897
2003082	1	1.867
2003085	1	2.115
2003087	4	5.548
2003088	1	1.783
2003090	1	1.35
2003092	1	1.255
2003093	1	1.274
2003095	1	0.999
2003099	1	1.38
2003100	1	1.118
2003104	1	2.096
2003112	1	1.425
2004005	1	1.284
2004006	1	1.211
2004008	1	2.553
2004015	1	1.159
2004016	1	1.564
2004019	1	1.21
2004021	4	4.941
2004026	4	6.635
2004028	1	1.483
2004029	4	5.151
2004030	4	5.843
2004032	4	5.262
2004033	4	4.452
2004036	1	1.76
2004038	4	4.814
2004039	4	5.898
2004040	1	1.357
2004041	1	1.29
2004042	1	1.203
2004044	1	1.27
2004045	4	3.727
2004046	1	1.6
2004047	4	6.198
2004048	1	1.416
2004049	4	4.855
2004050	4	5.45
2004051	1	1.117
2004052	1	1.539
2004053	4	5.474
2004054	1	1.323
2004055	4	5.584
2004056	1	1.382
2004057	1	1.199
2004064	1	1.309
2004065	1	2.081
2004066	1	1.06
2004067	1	2.03
2004069	1	1.346
2004074	1	1.31
2004075	4	4.677
2004077	1	1.105
2004079	1	1.439
2004082	1	1.289
2004084	1	1.243
2004086	4	4.504
2004087	4	4.685
2004088	1	1.094
2004095	1	2.153
2005001	1	1.287
2005008	1	1.338
2005010	4	5.781
2005012	4	4.77
2005013	1	2.671
2005014	1	1.4
2005016	1	1.189
2005020	4	5.834
2005022	4	4.492
2005023	1	1.368
2005024	1	1.321
2005026	4	5.241
2005027	1	1.304
2005028	1	1.967
2005031	1	1.5
2005036	1	1.267
2005038	1	1.439
2005040	1	1.578
2005041	1	1.481
2005044	1	1.621
2005045	1	1.743
2005049	1	2.132
2005052	1	2.286
2005053	4	4.799
2005054	4	3.812
2005056	1	2.195
2005057	1	2.194
2005058	1	1.258
2005060	1	1.179
2005061	1	1.248
2005062	1	1.201
2005064	4	5.129
2005065	4	5.738
2005067	1	1.338
2005071	1	1.185
2005077	1	1.44
2005078	4	5.693
2005079	1	1.326
2005082	1	1.292
2005083	1	1.027
2005084	1	1.446
2005085	4	4.684
2005086	1	1.264
2005087	4	4.446
2005088	4	3.32
2006006	1	1.074
2006008	1	1.168
2006009	1	1.321
2006012	1	1.453
2006013	1	1.517
2006014	1	1.347
2006016	1	1.589
2006017	1	1.271
2006018	1	1.279
2006019	1	1.183
2006020	1	1.362
2006021	1	1.196
2006022	1	1.356
2006024	1	1.321
2006025	1	2.018
2006029	1	1.282
2006030	1	1.261
2006031	1	1.102
2006032	1	1.021
2006035	1	1.077
2006037	1	1.2
2006038	1	1.733
2006040	1	1.188
2006043	1	1.179
2006044	1	1.303
2006045	1	1.371
2006046	1	1.37
2006047	1	1.311
2006048	1	1.52
2006050	1	1.288
2006051	1	1.627
2006052	1	1.152
2006053	1	1.421
2006056	1	1.545
2006057	1	1.614
2006058	1	1.716
2006061	1	1.339
2006064	1	1.435
2006065	1	1.221
2007002	4	6.611
2007004	1	1.402
2007006	4	7.236
2007007	1	1.913
2007008	1	1.962
2007009	1	2.025
2007010	1	1.273
2007011	1	1.31
2007012	1	1.26
2007015	1	1.079
2007016	4	7.99
2007017	1	1.407
2007019	1	1.099
2007020	4	7.498
2007022	1	2.187
2007023	4	5.864
2007025	1	1.131
2007027	1	1.851
2007028	1	1.317
2007029	1	1.477
2007030	1	1.075
2007031	4	7.829
2007032	4	6.676
2007033	1	1.514
2007034	1	1.773
2007035	4	8.611
2007036	1	1.775
2007037	1	1.926
2007038	1	1.853
2007040	1	1.419
2007041	4	5.822
2007042	1	2.686
2007043	4	5.642
2007044	4	5.796
2007047	4	5.123
2007049	1	1.348
2008004	1	1.301
2008007	4	11.446
2008009	1	1.324
2008010	4	6.366
2008012	4	6.213
2008013	1	1.967
2008014	4	11.547
2008016	1	1.141
2008017	4	10.553
2008018	1	1.233
2008020	1	1.305
2008021	4	12.257
2008022	4	11.228
2008023	4	11.461
2008024	1	1.172
2008027	1	1.323
2008029	1	1.163
2008031	1	1.226
2008032	1	1.37
2008033	1	1.275
2008034	4	13.439
2008036	4	9.858
2008037	1	1.145
2008039	1	1.47
2008040	4	26.089
2008042	1	1.82
2008044	1	1.044
2008047	4	4.034
2008049	1	1.273
2008052	4	3.368
2008054	4	7.001
2008055	1	1.6
2008057	1	1.251
2008059	1	1.349
2008060	4	2.745
2008063	1	1.24
2008064	4	5.057
2008066	4	11.005
2008072	1	1.942
2008074	4	9.929
2008075	1	1.718
2008077	1	2.074
2008078	1	1.992
2008079	1	1.179
2008082	1	1.1
2008083	1	1.113
2008088	1	1.118
2008089	4	10.697
2008090	4	10.333
2008093	4	5.619
2008094	1	1.284
2008095	4	9.068
2008098	1	1.321
2008100	1	1.505
2008101	4	9.647
2008102	4	5.375
2008109	1	1.229
2008111	1	1.254
2008114	4	12.283
2008115	1	1.531
2008118	1	1.326
2008119	1	1.075
2008122	4	10.476
2008125	1	1.73
2008126	1	1.735
2008127	1	1.288
2008130	1	1.27
2008131	1	1.311
2008133	1	1.258
2008135	1	1.615
2008138	4	3.681
2008140	1	1.176
2008142	1	1.115
2008143	4	5.238
2008145	1	1.314
2008147	4	3.322
2008148	4	4.882
2008150	1	2.179
2009002	1	1.91
2009006	1	1.283
2009007	4	5.034
2009009	1	1.274
2009011	1	1.327
2009012	1	1.131
2009015	1	1.398
2009017	1	2.484
2009019	1	1.224
2009022	1	1.274
2009028	1	1.316
2009029	1	1.268
2009030	1	1.274
2009033	1	1.614
2009034	1	1.312
2009036	1	1.432
2009038	1	1.295
2009040	1	1.344
2009042	1	1.364
2009043	1	1.219
2009044	1	1.428
2009046	1	1.455
2009048	4	5.3
2009050	4	2.852
2009051	1	1.99
2009052	4	5.18
2009053	1	1.993
2009054	1	1.331
2009055	4	5.143
2009057	4	5.681
2009058	1	1.299
2009060	4	4.595
2009062	1	1.922
2009063	1	1.243
2009064	4	11.925
2009066	1	1.944
2009068	1	1.872
2009070	1	2.239
2009071	1	1.598
2009072	1	1.277
2009073	1	1.321
2009075	4	5.049
2009077	4	5.163
2009078	4	9.485
2009079	1	1.204
2009084	4	5.043
2009085	4	10.006
2009086	4	9.932
2009088	4	3.661
2009090	1	1.378
2009091	4	5.419
2009092	4	14.829
2009098	4	16.02
2009099	1	1.533
2009102	1	1.341
2009104	1	1.196
2009106	1	1.866
2009109	1	1.321
2010004	4	4.668
2010009	4	9.323
2010014	4	13.867
2010016	4	4.475
2010018	4	4.973
2010019	4	5.286
2010023	4	5.561
2010024	4	5.228
2010032	4	4.778
2010033	4	4.038
2010040	4	4.252
2010042	4	3.83
2010045	4	3.696
2010051	4	4.196
2010052	4	3.969
2010053	4	4.948
2010055	4	5.608
2010056	4	5.285
2010059	4	5.298
2010069	4	5.149
2010071	4	4.077
2010072	4	4.601
2010083	4	4.47
2010084	4	5.595
